# Supplementary material for: Transcriptome Analysis Revealed Overlapping and Special Regulatory Roles of RpoN1 and RpoN2 in Motility, Virulence, and Growth of Xanthomonas oryzae pv. oryzae
Source: Front Microbiol. 2021 Mar 4;12:653354. doi: 10.3389/fmicb.2021.653354 (PMC7970052; doi:10.3389/fmicb.2021.653354)
Supplement: Supplementary Table 3 — Expression patterns of selected DEGs in ΔrpoN1, ΔrpoN2, and ΔrpoN1N2 from RNA-seq data. [file Table_3.XLS]

## Sheet: Sheet1
Table S3 Expression patterns of selected DEGs in ΔrpoN1, ΔrpoN2, and ΔrpoN1N2 from RNA-seq data
Gene_id	log2FoldChange(ΔrpoN1 vs. WT)	pval(ΔrpoN1 vs.WT)	log2FoldChange(ΔrpoN2 vs.WT)	pval(ΔrpoN2 vs.WT)	log2FoldChange(ΔrpoN1N2 vs.WT)	pval(ΔrpoN1N2 vs.WT)	Description
TX61_RS00335	-1.4711	2.7761e-14	-2.0601	8.6979e-32	-1.9803	1.3758e-17	GGDEF domain-containing protein
TX61_RS00450	5.1284	1.0785e-05	1.5341	0.00038503	4.6347	0.00018251	EscU/YscU/HrcU family type III secretion system export apparatus switch protein
TX61_RS00460	4.2773	5.8704e-06	1.1884	0.021404	4.4655	9.1666e-05	type III secretion protein HpaP
TX61_RS00465	4.7416	0.0011014	1.3992	0.00026954	4.9889	6.6682e-06	YscQ/HrcQ family type III secretion apparatus protein
TX61_RS01580	4.8352	2.2811e-05	1.3266	6.778e-13	3.8495	1.2744e-05	hypothetical protein
TX61_RS02605	2.905	0.00017854	1.8743	0.023901	3.4226	1.3452e-15	hypothetical protein
TX61_RS04040	1.6963	0.0010431	1.3751	0.00089826	1.1773	3.9162e-07	type I-C CRISPR-associated endonuclease Cas1
TX61_RS04045	1.7553	0.0015931	1.443	2.6882e-05	1.3129	1.7256e-08	CRISPR-associated protein Cas4
TX61_RS04050	1.7425	0.00025789	1.574	3.843e-08	1.5985	2.7667e-12	type I-C CRISPR-associated protein Cas7/Csd2
TX61_RS04055	2.0804	0.000367	1.902	1.2136e-06	1.7406	4.2461e-14	type I-C CRISPR-associated protein Cas8c/Csd1
TX61_RS04060	1.9637	0.00069453	1.706	9.5548e-07	2.3167	1.1152e-22	type I-C CRISPR-associated protein Cas5
TX61_RS04095	3.4784	1.337e-13	1.0442	0.023761	3.3825	5.1872e-09	MEKHLA domain-containing protein
TX61_RS06555	3.1597	6.9191e-54	1.2889	1.1985e-09	3.1755	1.7461e-39	AraC family transcriptional regulator
TX61_RS07050	-3.7796	3.1058e-67	-7.1774	1.9304e-161	-7.1154	5.1522e-114	diguanylate phosphodiesterase
TX61_RS07410	-2.6524	2.8378e-21	-4.5335	1.4766e-44	-5.0404	5.6521e-53	GGDEF domain-containing protein
TX61_RS08570	4.561	7.8513e-07	1.4457	1.106e-13	3.4753	1.0868e-07	hypothetical protein
TX61_RS11555	-1.0311	7.5403e-08	-2.1362	3.2326e-31	-1.2831	1.5545e-08	sensor domain-containing phosphodiesterase
TX61_RS12530	-2.0737	2.8139e-26	-5.6856	5.3763e-164	-5.4067	7.8801e-89	chemotaxis protein
TX61_RS12545	-1.6225	5.1445e-11	-4.7819	8.2423e-99	-4.479	1.5807e-63	GGDEF domain-containing protein
TX61_RS12570	-2.0248	6.9574e-08	-6.5031	3.9834e-32	-6.5004	3.4611e-33	flagellar biosynthesis anti-sigma factor FlgM
TX61_RS12580	-2.017	2.812e-24	-7.1379	4.0082e-171	-7.1415	6.348e-118	chemotaxis protein CheV
TX61_RS12625	-1.3079	2.1981e-08	-4.1608	1.6811e-66	-4.7619	9.0803e-54	flagellar assembly peptidoglycan hydrolase FlgJ
TX61_RS12630	-1.2283	3.939e-09	-3.2288	1.821e-52	-2.7386	1.2891e-26	flagellar hook-associated protein FlgK
TX61_RS12640	-1.7266	3.7566e-11	-7.2585	1.2834e-107	-7.5461	2.078e-122	flagellin
TX61_RS12645	-1.6111	1.5517e-08	-5.7034	8.7176e-46	-4.897	1.9516e-39	flagellar protein
TX61_RS12650	-1.8864	6.8527e-16	-5.7601	3.3143e-83	-5.2778	3.1296e-79	flagellar export chaperone FliS
TX61_RS12660	-1.5152	3.4175e-13	-3.9484	6.5608e-73	-4.3411	3.3067e-53	PilZ domain-containing protein
TX61_RS12810	-1.5639	3.9948e-08	-2.2467	2.4316e-12	-2.657	4.8569e-16	GGDEF domain-containing protein
TX61_RS12840	-1.9396	2.2984e-21	-5.5813	3.0973e-128	-5.5435	4.1711e-80	RNA polymerase sigma factor FliA
TX61_RS12850	-1.792	4.8398e-19	-4.8071	1.572e-111	-4.631	3.6301e-65	chemotaxis protein
TX61_RS14000	-1.7403	0.0015798	-5.906	3.854e-12	-5.4346	1.444e-11	flagellar motor protein MotD
TX61_RS14010	-2.3408	3.1719e-17	-5.8517	2.9108e-70	-6.3906	1.6418e-77	chemotaxis protein
TX61_RS14020	-1.811	1.2671e-11	-4.5116	3.134e-47	-3.6788	1.977e-38	response regulator
TX61_RS14050	-1.2027	0.0016149	-5.6836	1.3157e-34	-5.7003	1.6447e-35	chemotaxis protein
TX61_RS14065	-2.5156	3.0022e-13	-6.7618	7.4639e-51	-7.1758	5.5469e-55	methyl-accepting chemotaxis protein
TX61_RS14080	-2.2353	5.3792e-19	-5.9824	2.8904e-99	-6.5425	2.0052e-110	methyl-accepting chemotaxis protein
TX61_RS14085	-1.6849	1.9516e-11	-7.2556	4.3772e-111	-6.9511	1.1555e-98	pilus assembly protein PilZ
TX61_RS14120	-2.1196	1.2142e-14	-7.8788	2.4015e-88	-7.1764	1.8257e-83	chemotaxis protein CheR
TX61_RS18510	3.2331	1.0923e-53	1.3713	0.00068656	4.9478	2.1012e-78	transcriptional regulator
TX61_RS18520	3.4149	1.1676e-30	1.1915	0.00099588	5.0434	3.5555e-80	protocatechuate 3%2C4-dioxygenase subunit beta
